# Supplementary material for: Single‐cell RNA sequencing reveals the heterogeneity of MYH11+ tumour‐associated fibroblasts between left‐sided and right‐sided colorectal cancer
Source: J Cell Mol Med. 2024 Sep 18;28(18):e70102. doi: 10.1111/jcmm.70102 (PMC11410558; doi:10.1111/jcmm.70102)
Supplement: Supplementary file 4 — Table S1. [file JCMM-28-e70102-s003.xlsx]

## Sheet: Sheet1
Supplementary Table 1. Sample information of single cell dataset for colorectal cancer
Sample Name	Location	Stage	Cell Number
S01	Left	Stage_2	2462
S02	Left	Stage_3	1500
S03	Right	Stage_3	1873
S04	Left	Stage_3	2904
S06	Right	Stage_3	1440
S07	Right	Stage_1	3770
S08	Left	Stage_3	1577
S09	Left	Stage_2	2962
S10	Right	Stage_2	1867
S11	Left	Stage_3	1605
S14	Left	Stage_3	1613
S15	Left	Stage_2	1766
S16	Right	Stage_3	2956
S17	Right	Stage_3	1158
S18	Left	Stage_2	1820
S19	Right	Stage_3	1066
S20	Right	Stage_3	1479
S21	Left	Stage_4	1890
S22	Left	Stage_3	1954
S23	Right	Stage_3	1242
S24	Right	Stage_1	1029
S25	Left	Stage_4	1222
