# Supplementary material for: Single‐cell RNA sequencing reveals the heterogeneity of MYH11+ tumour‐associated fibroblasts between left‐sided and right‐sided colorectal cancer
Source: J Cell Mol Med. 2024 Sep 18;28(18):e70102. doi: 10.1111/jcmm.70102 (PMC11410558; doi:10.1111/jcmm.70102)
Supplement: Supplementary file 5 — Table S2. [file JCMM-28-e70102-s002.xlsx]

## Sheet: Sheet1
Supplementary Table 3. The significance of the top 10 highly expressed genes in CAF cluster 6
Gene	Pct.1	Pct.2	P_val
DES	0.504	0.06	6.15e-66
MYH11	0.672	0.13	4.58e-65
SYNM	0.432	0.047	2.13e-57
HSPB7	0.352	0.039	3.62e-45
KCNMA1	0.352	0.039	3.83e-45
SGCA	0.336	0.042	9.45e-39
CLU	0.696	0.247	1.29e-37
SORBS2	0.424	0.081	6.98e-36
CRYAB	0.896	0.584	1.3e-34
PLN	0.584	0.182	2.56e-34
* Pct.1 representing the percentage of cells that express genes in Cluster 6 of fibroblasts, Pct.2 representing the percentage of cells that express genes detected in other clusters of fibroblasts, P_val representing the statistical significance. All the above 10 genes showing significant differences between Cluster 6 and other fibroblast clusters.
